# Supplementary material for: Unconventional Extraction of Total Non-Polar Carotenoids from Pumpkin Pulp and Their Nanoencapsulation
Source: Molecules. 2022 Nov 25;27(23):8240. doi: 10.3390/molecules27238240 (PMC9736262; doi:10.3390/molecules27238240)
Supplement: Supplementary file 1 [file molecules-27-08240-s001.zip]

Archive with 1 entries (1 files):
- molecules-1985429-supplementary.pdf
